# Supplementary material for: Fitness Adaptations to a Combined Strength and Aerobic Training Program During the Transition Period in Young Soccer Players
Source: Sports (Basel). 2026 Feb 26;14(3):88. doi: 10.3390/sports14030088 (PMC13029815; doi:10.3390/sports14030088)
Supplement: Supplementary file 1 [file sports-14-00088-s001.zip]

Archive with 1 entries (1 files):
- sports-4111193-supplementary.docx
